# Supplementary material for: Test-retest reliability and minimal detectable change of the Beck Depression Inventory and the Taiwan Geriatric Depression Scale in patients with Parkinson's disease
Source: PLoS One. 2017 Sep 25;12(9):e0184823. doi: 10.1371/journal.pone.0184823 (PMC5612646; doi:10.1371/journal.pone.0184823)
Supplement: S1 Dataset — (XLSX) [file pone.0184823.s001.xlsx]

## Sheet: 工作表1
ID	Gender 1 man 2 woman	H & Y Stage	MMSE	BDI-1st assessment																					BDI-2nd assessment																						TGDS-1st assessment
				1	2	3	4	5	6	7	8	9	10	11	12	13	14	15	16	17	18	19	20	21	1	2	3	4	5	6	7	8	9	10	11	12	13	14	15	16	17	18	19	20	21		1	2	3
1	1	3	27	0	1	0	1	0	0	0	0	0	0	0	1	1	0	1	1	0	1	1	1	1	0	1	0	0	1	0	0	1	0	0	0	1	0	1	1	1	0	1	1	1	1		0	0	1
2	1	2.5	29	1	1	1	1	1	1	1	2	1	0	1	2	2	1	1	1	1	1	1	1	0	1	1	1	1	1	1	1	1	1	1	1	1	1	1	1	1	1	1	1	1	0		1	1	1
3	2	2	22	0	0	2	3	0	1	0	0	0	0	0	0	2	0	1	0	0	0	1	1	2	0	2	2	2	0	0	1	1	0	0	0	2	2	1	1	0	0	0	1	2	1		0	1	1
4	1	2	30	0	0	0	1	0	0	2	2	0	0	0	0	0	0	0	0	2	1	1	0	1	0	0	3	0	0	0	0	0	0	0	0	0	0	2	0	1	0	0	0	0	0		0	0	1
5	2	3	27	1	2	2	1	1	3	2	3	1	3	2	2	1	1	2	2	2	1	1	1	1	1	1	1	1	2	1	2	1	1	1	1	3	1	2	2	3	1	2	3	3	1		1	1	1
6	2	2	30	0	0	0	0	0	0	0	0	0	0	1	0	1	0	0	0	0	0	0	0	0	0	0	0	0	0	0	0	0	0	0	0	0	1	0	1	0	0	0	0	1	0		0	0	0
7	1	2	29	0	0	0	0	0	1	0	0	0	0	1	0	0	0	0	1	1	0	0	0	0	0	0	0	0	0	0	0	0	0	0	0	0	0	0	0	0	0	0	0	0	0		1	1	1
8	1	2	28	0	1	0	0	0	0	0	0	0	0	0	1	0	0	1	0	0	0	1	0	1	0	1	0	0	1	0	1	0	0	0	0	1	1	0	0	1	0	1	1	0	1		0	0	1
9	1	3	30	2	3	3	3	1	3	1	2	1	1	1	0	2	3	2	2	1	0	0	1	0	1	1	1	2	2	3	3	3	1	0	2	2	2	2	2	1	2	0	1	1	0		1	1	1
10	2	2	27	0	1	0	0	0	0	0	0	0	0	0	0	0	1	1	1	1	1	1	1	3	0	1	0	1	1	1	1	1	0	0	1	1	0	1	1	1	1	1	1	1	3		0	0	0
11	1	3	28	0	1	0	1	0	0	0	0	0	0	0	1	1	1	1	1	1	1	0	1	2	0	0	0	0	0	0	0	2	0	0	0	0	0	0	1	0	0	1	0	1	0		0	0	0
12	1	3	23	0	0	0	0	0	0	0	0	0	0	0	0	0	0	0	0	0	0	0	0	0	0	0	0	0	0	0	0	0	0	0	0	0	0	0	1	0	0	1	0	0	0		0	0	0
13	2	2	29	0	2	0	0	0	0	1	3	0	3	0	1	2	0	2	0	0	0	1	1	0.8	0	0	0	0	0	0	0	0	0	0	0	0	1	0	1	0	0	0	2	1	0.25		0	0	1
14	2	3	29	0	0	1	1	0	1	0	2	0	0	0	0	1	1	0	0	1	0	0	0	3	0	0	0	3	1	3	0	2	0	3	0	1	0	3	0	1	1	1	3	0	1.1		0	0	1
15	1	2	29	0	0	0	0	0	0	0	0	0	0	0	0	0	0	1	1	0	1	0	1	0	0	0	0	0	0	0	0	0	0	0	0	0	0	0	0	0	0	0	0	0	0		1	0	0
16	1	1	29	0	0	0	0	0	0	0	0	0	0	0	0	0	0	0	1	0	0	0	0	0	0	0	0	0	0	0	0	0	0	0	0	0	0	0	1	0	0	0	0	0	0		0	0	0
17	2	2	30	0	0	0	0	0	1	0	0	0	0	0	0	0	0	0	0	0	0	1	0	0	0	0	0	0	0	1	0	0	0	0	0	0	0	0	1	0	0	0	1	0	1		0	0	0
18	1	1	30	0	0	0	0	0	0	0	0	0	0	0	0	0	0	0	0	0	0	0	0	2	0	0	0	0	0	0	0	0	0	0	0	0	0	0	1	0	0	0	0	0	0		0	0	0
19	1	2	29	0	0	0	0	1	0	0	1	0	0	0	0	0	0	1	0	0	0	0	1	1	0	0	0	0	0	0	0	1	0	0	0	0	0	0	1	0	0	1	1	1	2		0	0	1
20	1	2	29	0	0	0	1	0	0	0	0	0	0	0	1	1	0	1	0	0	0	1	1	1	0	0	0	1	0	0	0	0	0	0	0	1	1	0	1	0	0	0	1	1	1		0	0	1
21	1	1	26	0	0	1	0	1	1	0	0	0	0	0	0	0	0	1	1	0	1	1	1	0	0	1	1	0	0	1	0	0	1	0	0	0	1	0	1	2	0	1	2	1	0		0	0	0
22	2	3	29	0	3	2	3	2	3	3	2	1	2	2	3	2	3	2	3	1	0	2	0	1	1	2	2	3	1	3	0	2	1	1	3	2	1	1	1	0	0	0	1	0	1		1	0	1
23	1	2	30	0	0	0	0	0	0	0	0	0	0	0	0	0	0	0	0	0	0	0	0	0	0	0	0	0	0	0	0	0	0	0	0	0	0	0	0	0	0	0	0	0	0		0	0	0
24	2	2	29	0	0	0	0	0	0	0	0	0	0	0	0	0	0	1	0	0	0	0	1	0	0	0	0	0	0	0	0	0	0	0	0	1	0	0	1	0	0	0	0	1	0		0	0	0
25	1	3	23	0	0	0	1	0	0	0	1	0	0	0	1	1	0	0	0	0	0	1	1	1	0	0	1	0	0	0	0	1	0	0	0	1	1	0	1	0	0	1	1	1	1		0	0	0
26	2	3	28	0	1	0	1	0	1	0	0	0	0	0	0	1	0	1	1	0	0	1	1	2	0	1	0	0	1	1	0	1	0	1	0	1	1	0	1	1	0	0	1	1	2		0	1	1
27	2	2	27	0	0	0	0	0	1	0	1	0	0	2	1	1	0	1	0	0	1	1	1	3	1	1	0	0	0	1	1	2	0	0	1	1	1	0	1	0	0	0	1	1	3		1	0	1
28	2	2	26	0	1	1	0	1	0	1	1	0	0	1	1	1	1	1	1	1	1	1	1	2	0	3	3	1	1	0	1	2	0	0	1	1	1	2	1	1	0	0	1	1	3		1	0	0
29	1	2	24	0	1	0	1	0	0	1	1	0	0	0	0	0	0	1	0	0	0	0	1	1	0	1	0	2	1	1	0	1	1	0	1	0	0	0	1	0	1	1	0	1	2		0	0	0
30	1	3	29	0	0	0	0	0	0	0	0	0	0	0	1	0	0	1	0	0	0	0	1	1	0	0	0	0	0	0	0	0	0	0	0	1	0	0	1	0	0	0	0	1	1		0	0	0
31	2	2	26	0	0	0	0	0	3	0	0	0	0	0	0	0	0	1	1	0	0	1	1	0.35	0	0	0	0	0	0	0	1	0	0	0	0	0	0	2	0	0	0	0	1	0.2		0	0	1
32	1	3	29	0	0	0	0	0	0	0	1	0	0	0	0	1	0	1	0	0	0	1	1	1	0	0	0	0	0	0	0	1	0	0	0	0	0	0	1	0	0	0	1	1	1		0	0	0
33	1	2	29	0	0	0	0	0	0	0	0	0	0	0	0	0	0	0	0	0	0	0	0	0	0	0	0	0	0	0	0	0	0	0	0	0	0	0	1	0	0	0	0	0	0		0	0	0
34	1	2	27	0	0	0	0	0	0	0	1	0	0	0	1	1	0	1	0	0	1	1	1	0.35	0	0	0	0	0	0	0	1	0	0	0	0	1	0	1	0	0	0	0	1	0		0	0	0
35	1	2	28	0	1	0	1	1	0	0	1	0	0	0	1	1	0	1	0	0	1	1	0	0	0	0	0	0	1	1	1	1	0	0	0	0	1	0	1	0	0	0	1	1	0		0	1	1
36	1	1	30	0	0	0	0	0	0	0	0	0	0	0	0	0	0	0	0	0	0	0	1	0	0	0	0	0	0	0	0	0	0	0	0	0	0	0	0	0	0	0	0	1	0		0	0	0
37	1	3	28	0	0	0	1	0	0	1	0	0	0	1	1	1	0	1	1	1	1	0	1	0	0	1	0	1	0	0	0	0	0	0	1	1	1	0	1	0	1	0	0	1	0		0	1	1
38	1	2	29	0	0	0	0	0	0	0	0	0	0	0	0	0	0	0	0	0	0	0	0	0	0	0	0	0	0	0	0	0	0	0	0	0	0	0	0	0	0	0	0	0	0		0	0	0
39	1	3	30	0	1	0	1	0	0	1	0	0	0	0	1	0	0	1	0	1	0	0	1	0	0	0	0	0	0	0	0	0	0	0	0	0	0	0	1	1	0	0	0	1	0		0	0	0
40	1	2	29	0	0	0	0	0	0	0	0	0	0	0	0	0.15	0	1	0	0	0	0	1	1	0	0	0	0	0	0	0	0	0	0	0	0	0	0	0	0	0	0	0	0	0		0	0	0
41	2	2	30	0	1	0	0	0	0	0	0	0	0	1	0	1	1	1	1	0	0	1	1	2	0	1	0	0	1	1	0	0	0	0	1	1	2	1	1	1	0	1	1	1	2		0	0	0
42	2	2	30	0	0	0	0	0	0	0	1	0	0	0	0	1	0	1	1	0	1	1	1	1	0	0	0	1	0	0	0	0	0	0	0	0	0	0	1	1	0	1	1	1	1		0	0	0
43	1	3.5	22	1	3	0	1	0	0	2	1	0	0	1	0	1	0	1	1	1	0	1	1	0	3	3	0	2	1	0	2	1	1	0	0	0	2	0	1	2	1	1	1	1	3		1	1	1
44	1	2	29	0	1	0	1	0	0	1	1	0	0	1	1	0	1	1	0	0	0	1	1	1	0	1	0	1	0	0	0	1	0	0	0	1	0	0	1	0	0	1	1	1	1		0	0	1
45	1	3	25	0	0	2	0	0	0	0	0	0	0	0	0	0	0	0	0	0	0	0	0	2	0	0	0	0	0	3	0	0	0	0	0	0	0	0	0	1	0	0	0	1	3		0	0	0
46	1	3	28	0	1	0	1	0	0	1	0	0	0	1	1	1	0	1	0	1	0	1	1	1	0	1	0	1	0	0	0	1	0	0	1	0	1	0	1	1	0	1	0	1	1		0	0	0
47	1	3	22	0	0	0	1	0	0	0	0	0	0	0	0	0	0	1	0	0	0	1	1	0	0	0	0	0	0	0	0	0	0	0	0	0	0	0	0	0	0	0	0	1	0		0	0	1
48	2	2	28	0	0	0	1	0	0	0	1	0	0	0	0	0	0	1	0	1	0	1	1	2	0	0	0	0	0	0	0	0	0	0	0	0	0	0	1	0	1	0	0	1	2		1	1	1
49	1	1	28	0	1	0	1	0	0	0	0	0	0	0	1	0	0	1	2	0	0	0	0	2	0	1	1	1	0	0	0	0	0	0	0	0	0	0	0	0	0	0	0	0	0		1	0	1
50	1	3	27	0	0	0	0	0	0	1	0	0	0	0	0	1	0	0	0	0	0	0	0	0	0	1	0	0	0	0	0	0	0	0	0	0	0	0	0	0	0	0	0	0	0		0	0	0
51	1	3	28	0	0	2	1	1	0	0	0	0	0	0	1	1	0	0	0	0	0	0	0	0	0	1	0	0	0	1	1	1	0	0	0	0	1	1	0	0	0	0	0	0	0		0	0	1
52	2	1	28	0	0	0	0	0	0	0	0	0	0	0	0	0	1	0	0	0	0	0	0	0	0	0	0	0	0	0	0	0	0	0	0	0	1	0	0	0	0	0	0	0	1		0	0	0
53	2	3	29	0	0	0	0	0	1	0	0	0	0	0	0	0	0	1	1	0	1	0	1	1	0	0	0	1	1	1	1	1	0	1	1	1	0	1	1	1	1	1	1	1	1		0	1	1
54	2	1	28	0	0	0	1	0	0	0	0	0	0	0	1	0	0	0	0	0	0	0	0	0	0	3	0	0	0	0	0	0	0	0	0	0	0	0	1	1	0	0	0	1	1		1	1	1
55	2	1	30	0	1	0	0	1	0	0	0	0	0	0	0	0	0	0	0	0	0	0	0	0	0	0	0	0	0	0	0	0	0	0	0	0	1	0	1	0	0	0	0	1	0		1	0	0
56	1	2	30	0	0	0	1	0	1	1	0	0	1	1	1	0	1	0	0	0	0	1	1	1	0	3	0	1	0	0	1	1	0	0	3	2	0	1	2	0	1	0	0	1	0		1	0	1
57	1	2	26	0	0	0	1	0	0	0	0	0	0	0	0	1	1	1	1	0	1	0	0	0	0	0	0	1	0	0	0	2	1	0	1	1	1	0	1	1	0	1	1	1	1		0	1	0
58	1	1	29	0	0	0	0	0	0	0	0	0	0	0	0	0	0	0	0	0	0	0	0	0	0	0	0	0	0	0	0	0	0	0	0	0	0	0	0	0	0	0	0	0	0		0	0	0
59	1	1	29	0	0	0	1	0	1	0	0	0	0	1	1	1	0	1	0	0	0	1	1	1	0	0	0	1	0	0	0	0	0	0	0	0	1	0	0	1	0	1	1	2	1		0	0	1
60	2	1	30	0	1	1	1	0	1	0	1	0	1	1	1	0	0	0	0	1	1	1	1	2	0	1	1	1	1	3	1	2	3	1	1	1	1	1	1	0	1	1	1	1	1		0	0	0
61	2	3	30	0	0	0	0	0	0	0	0	0	0	1	0	0	0	1	1	0	0	0	1	1	0	0	0	0	0	0	0	0	0	0	0	0	0	0	1	0	0	0	0	1	1		0	0	0
62	2	1	21	0	0	0	2	1	1	2	0	0	0	0	1	1	1	1	0	0	0	0	0	0	0	1	0	0	1	1	1	0	0	0	0	0	1	0	1	0	0	0	0	1	0		1	0	0
63	1	2	28	0	0	0	1	0	0	0	0	0	0	0	0	0	0	1	0	0	0	0	1	1	0	0	0	1	0	0	0	0	0	0	0	0	0	0	1	0	0	0	1	0	1		0	0	0
64	2	1	30	0	0	0	0	0	0	0	0	0	0	0	0	0	0	0	0	0	0	0	0	0	0	0	0	0	0	0	0	0	0	0	0	0	1	0	1	0	0	0	0	0	0		0	0	0
65	2	1	29	0	1	0	0	0	1	1	0	0	0	1	0	1	1	1	1	0	0	1	1	0	0	1	0	0	1	0	0	1	0	0	0	0	1	1	0	1	0	0	1	1	1		0	0	0
66	1	1	26	0	0	0	0	0	0	0	0	0	0	0	0	1	1	0	1	0	0	0	0	0	0	1	0	0	0	0	1	0	0	0	1	0	1	0	1	0	0	0	1	0	1		0	0	0
67	1	1	28	0	1	0	1	0	1	1	0	0	0	0	1	0	0	1	1	0	0	1	2	1	0	1	0	1	1	1	1	1	0	0	0	1	0	1	1	0	0	0	1	1	1		0	0	1
68	1	1	30	0	0	0	0	1	0	0	0	0	0	0	0	0	0	0	1	0	0	0	1	1	0	0	0	0	0	0	0	0	0	1	0	0	0	0	1	0	0	0	0	1	2		0	0	0
69	1	3	29	0	0	1	0	1	0	1	0	0	0	0	0	0	0	1	2	0	0	1	2	0	0	0	1	0	1	1	0	0	0	0	0	0	0	1	2	2	0	0	1	0	1		0	0	0
70	2	3	28	2	1	2	3	1	3	3	3	2	1	2	2	1	3	2	0	1	1	1	2	3	1	1	1	2	1	1	2	2	2	2	2	2	1	3	2	1	2	1	1	2	3		1	1	1
[truncated: 57 more columns]
